# Supplementary material for: Prediction of Cu Zeolite NH3-SCR Activity from Variable Temperature 1H NMR Spectroscopy
Source: Molecules. 2023 Sep 6;28(18):6456. doi: 10.3390/molecules28186456 (PMC10537069; doi:10.3390/molecules28186456)
Supplement: Supplementary file 1 [file molecules-28-06456-s001.zip]

Archive with 1 entries (1 files):
- molecules-2557072-supplementary.pdf
